# Supplementary material for: The Patterns of Altitudinal Gradient Differentiation in the Morphological Traits of Calliptamus italicus (L.) (Orthoptera: Acridoidea) and Their Environmental Driving Mechanisms in the Desert Steppe in the Ili River Basin
Source: Insects. 2026 Apr 22;17(5):445. doi: 10.3390/insects17050445 (PMC13207455; doi:10.3390/insects17050445)
Supplement: Supplementary file 1 [file insects-17-00445-s001.zip]

Archive with 1 entries (1 files):
- insects-4240956-supplementary.pdf
